# Supplementary material for: When roads appear jaguars decline: Increased access to an Amazonian wilderness area reduces potential for jaguar conservation
Source: PLoS One. 2018 Jan 3;13(1):e0189740. doi: 10.1371/journal.pone.0189740 (PMC5751993; doi:10.1371/journal.pone.0189740)
Supplement: S1 Data — (XLSX) [file pone.0189740.s002.xlsx]

## Sheet: Tayassu pecari
Station	1	2	3	4	5	6	7	8	9
CAP	0	0	0	0	0	0	0	0	0
ECY	0	0	0	0	0	0	0	0	0
GUI-1	0	0	0	0	0	0	0	0	0
GUI-2	0	0	0	0	0	0	0	0	0
HUA-1	0	0	0	0	0	0	0	0	0
HUA-2	0	1	1	1	0	0	0	0	1
K35-1	0	0	0	0	0	0	0	0	0
K35-2	0	0	0	0	0	0	0	0	0
K36-1	0	0	0	0	0	0	0	0	0
K36-2	0	0	0	1	0	0	0	0	0
KM3-1	0	0	0	0	0	0	0	0	0
KM3-2	0	0	0	0	0	0	0	0	0
MON	0	0	0	0	0	0	0	0	0
NAM	0	0	0	-	0	0	0	0	0
NPF-1	0	0	0	0	0	0	0	0	0
NPF-2	0	0	0	0	0	0	0	0	0
PIR-1	0	0	0	0	0	0	0	0	0
PIR-2	0	0	0	0	0	0	0	0	0
TAG-1	0	0	0	0	-	0	0	0	0
TAG-2	0	0	0	0	0	0	0	0	0
TOR-1	0	0	0	0	0	0	0	0	0
TOR-2	0	0	0	0	0	0	0	0	0
WCS1-1	0	0	0	0	0	0	0	0	0
WCS1-2	0	0	0	0	0	0	0	0	0
WCS2-1	0	0	0	0	0	0	0	0	0
WCS2-2	0	0	0	0	0	0	0	0	0
APN-1	0	0	0	0	0	0	0	0	0
APN-2	0	0	0	0	0	0	0	0	0
APS-1	0	0	0	0	0	0	0	0	0
APS-2	0	0	0	0	0	0	0	0	0
APS-3	0	0	0	0	0	0	0	0	0
ART-1	0	0	0	0	0	0	0	0	0
ART-2	0	0	-	0	0	0	0	0	0
DAN-1	0	0	0	0	0	0	0	0	0
DAN-2	0	0	0	0	0	0	0	0	0
DAN-3	0	0	0	0	0	0	0	0	0
EKEW	0	0	0	0	0	0	0	0	0
HWN-1	0	0	0	0	0	0	0	0	0
HWN-2	0	0	0	0	0	0	0	0	0
HWR	0	0	0	0	0	0	0	0	0
HWS-1	0	0	0	0	0	0	0	0	0
HWS-2	0	0	0	0	0	0	0	0	0
KARABO	0	0	0	0	0	0	0	0	0
KEW-1	0	0	0	0	0	0	0	0	0
KEW-2	0	0	0	0	0	0	0	0	0
KEW-3	0	0	0	0	0	0	0	0	0
LAG	0	0	0	0	0	0	0	0	0
ZAP-1	0	0	0	0	0	0	0	0	0
ZAP-2	0	0	0	0	0	0	0	0	0
C1-01	0	0	0	0	1	0	0	0	0
C1-02	0	0	0	0	0	0	0	0	0
C1-03	0	0	0	0	0	0	0	0	0
C1-04	0	0	0	0	0	0	0	0	0
C1-05	0	0	0	0	0	0	0	0	0
C1-06	0	0	0	1	0	0	0	0	0
C1-07	0	0	0	0	0	0	1	0	0
C1-08	0	0	0	0	1	0	0	0	0
C1-09	0	1	0	0	0	0	0	0	0
C1-10	0	0	0	0	0	0	0	0	0
C1-11	0	0	1	0	0	0	0	0	0
C1-12	0	0	0	0	1	0	0	1	-
C1-13	0	0	0	0	1	0	0	0	0
C1-14	0	0	0	0	0	0	0	0	0
C1-15	0	0	0	0	0	0	0	0	0
C1-16	0	0	0	0	0	0	0	0	1
C1-17	0	0	0	0	0	1	0	0	0
C1-18	0	0	0	0	0	1	0	0	0
C1-19	0	0	0	0	0	0	0	0	0
C1-20	0	0	0	0	0	1	0	0	0
C1-21	0	0	0	0	0	0	0	0	0
C1-22	0	0	0	0	0	0	0	0	0
C1-23	0	0	0	0	0	1	0	0	0
C1-24	0	0	0	0	1	0	0	0	0
C1-25	0	0	0	0	0	0	0	0	1
C1-26	1	0	1	0	0	0	0	0	1
C2-24	0	1	0	1	1	1	0	1	1
C2-25	0	0	0	0	0	0	0	0	0
C2-26	0	0	0	0	0	0	0	0	0
T1-1	1	0	1	0	0	0	0	0	0
T1-2	0	0	1	0	0	0	1	0	1
T1-3	1	0	1	1	1	1	1	0	1
T1A-1	0	1	1	0	0	1	1	0	1
T1A-2	0	1	0	1	1	1	0	0	0
T2-1	1	0	0	-	0	0	-	1	0
T3-1	0	0	1	0	0	0	1	1	1
T3-2	0	0	1	0	0	1	1	0	0
T4-1	0	0	0	0	1	0	0	0	0
T4-2	0	0	1	-	-	-	0	0	0
T4-3	1	1	1	1	0	0	0	1	0
T5-1	0	0	0	1	1	0	0	0	0
T5-2	0	1	0	0	1	1	0	0	0
T5-3	1	0	0	0	0	1	0	1	0
T6-1	0	0	1	0	0	0	0	0	0
T7-1	1	1	0	0	0	1	1	0	1
T7-2	1	1	0	1	1	1	1	0	1
T8-1	0	0	0	0	0	0	0	0	0
T8-2	0	0	1	1	0	0	0	0	1
T9-1	1	0	0	0	0	0	0	0	0
T9-2	1	0	0	0	0	1	0	0	1
T9-3	0	0	0	0	0	1	1	1	1

## Sheet: Pecari tajacu
Station	1	2	3	4	5	6	7	8	9
CAP	0	0	0	0	0	0	1	0	0
ECY	0	0	0	0	0	0	0	0	0
GUI-1	0	0	0	0	0	0	0	0	0
GUI-2	0	0	0	0	0	0	0	0	0
HUA-1	0	0	0	1	1	1	1	1	1
HUA-2	0	0	0	0	0	0	0	1	0
K35-1	0	0	1	0	0	1	0	0	0
K35-2	0	0	0	1	0	0	0	0	0
K36-1	0	0	0	0	0	0	0	0	0
K36-2	1	0	0	0	0	1	0	1	1
KM3-1	1	1	0	0	1	0	1	1	0
KM3-2	0	1	1	0	1	1	0	0	0
MON	0	0	0	1	1	0	1	1	0
NAM	0	1	0	-	0	0	0	0	0
NPF-1	0	0	0	0	0	1	0	0	1
NPF-2	1	0	0	0	1	0	1	1	0
PIR-1	0	0	0	0	0	0	1	0	0
PIR-2	0	0	0	1	1	1	0	0	0
TAG-1	0	0	0	0	-	0	0	0	0
TAG-2	1	0	0	0	0	0	1	1	1
TOR-1	1	1	0	0	0	0	0	1	0
TOR-2	0	0	0	0	0	0	0	0	0
WCS1-1	0	0	0	0	1	0	0	0	0
WCS1-2	1	1	0	0	0	1	0	1	0
WCS2-1	0	0	0	0	0	0	0	0	0
WCS2-2	0	0	0	0	0	0	0	0	0
APN-1	0	0	1	1	0	1	1	0	1
APN-2	1	1	1	1	0	1	1	1	0
APS-1	0	0	0	0	0	0	0	0	0
APS-2	0	1	0	0	0	0	0	0	0
APS-3	0	1	1	1	0	1	0	0	1
ART-1	0	0	0	0	0	0	0	1	0
ART-2	0	0	-	0	0	0	0	0	0
DAN-1	0	0	0	0	0	0	0	0	1
DAN-2	0	0	0	1	0	0	1	0	0
DAN-3	0	0	0	0	0	0	0	0	0
EKEW	0	0	0	0	0	0	0	0	0
HWN-1	0	0	0	0	0	0	0	0	0
HWN-2	0	0	0	0	0	0	0	1	1
HWR	0	0	0	0	0	0	0	0	0
HWS-1	1	0	0	0	0	0	0	0	0
HWS-2	0	0	0	0	0	0	1	1	0
KARABO	0	0	0	0	0	0	0	0	0
KEW-1	0	0	0	0	0	0	0	0	0
KEW-2	0	0	1	0	0	0	0	0	0
KEW-3	0	1	1	0	0	1	1	0	1
LAG	0	0	0	0	0	0	0	0	0
ZAP-1	1	0	0	0	0	0	1	0	0
ZAP-2	0	0	0	0	0	0	1	0	0
C1-01	1	0	0	0	0	0	0	0	1
C1-02	0	0	0	0	1	0	0	0	0
C1-03	0	1	0	0	0	1	0	0	0
C1-04	0	0	0	0	1	0	1	1	1
C1-05	0	0	0	0	0	0	0	0	0
C1-06	0	0	0	0	0	1	0	0	0
C1-07	0	0	1	1	1	1	0	0	0
C1-08	0	0	0	0	0	0	0	0	1
C1-09	0	1	0	0	1	0	1	0	0
C1-10	0	0	1	1	0	0	0	0	0
C1-11	0	0	1	0	0	1	1	0	0
C1-12	0	1	0	1	0	1	0	0	-
C1-13	1	1	0	1	0	0	1	0	1
C1-14	0	0	0	1	1	0	1	0	1
C1-15	0	0	0	0	1	1	1	1	0
C1-16	1	1	0	1	0	0	0	0	0
C1-17	0	0	1	0	0	0	0	0	0
C1-18	0	1	1	1	1	1	1	0	1
C1-19	0	0	1	1	1	0	0	0	0
C1-20	0	0	0	0	1	0	0	0	0
C1-21	1	1	1	1	1	1	1	1	0
C1-22	1	0	0	0	0	0	1	0	0
C1-23	1	0	1	0	0	0	1	1	1
C1-24	0	0	1	1	1	0	1	1	0
C1-25	1	0	0	1	0	0	0	0	0
C1-26	0	1	0	1	1	1	1	0	0
C2-24	0	0	0	0	0	1	0	1	0
C2-25	0	0	0	0	0	0	0	0	0
C2-26	0	0	1	0	0	0	0	1	0
T1-1	0	0	0	1	0	1	0	1	0
T1-2	0	1	0	0	0	0	0	0	1
T1-3	0	0	1	0	1	1	1	1	1
T1A-1	1	0	0	0	1	0	0	0	0
T1A-2	0	1	0	1	1	1	1	0	1
T2-1	0	0	0	-	0	0	-	0	1
T3-1	0	0	1	1	0	1	1	0	0
T3-2	1	1	1	1	1	0	1	1	1
T4-1	0	1	0	0	0	0	0	0	1
T4-2	0	0	0	-	-	-	0	1	1
T4-3	0	0	0	0	0	0	0	1	0
T5-1	0	0	0	1	0	0	0	0	0
T5-2	0	1	0	1	0	0	1	1	0
T5-3	1	0	0	1	0	1	0	0	1
T6-1	0	0	1	1	1	1	1	1	1
T7-1	0	0	1	1	0	0	0	1	0
T7-2	1	0	1	1	0	0	0	1	1
T8-1	0	0	0	1	1	0	1	0	0
T8-2	1	0	1	0	0	0	0	0	0
T9-1	0	0	0	1	1	0	0	0	1
T9-2	0	1	1	0	1	0	1	1	1
T9-3	1	0	1	0	0	0	0	0	0

## Sheet: Tapirus terrestris
Station	1	2	3	4	5	6	7	8	9
CAP	1	0	0	0	0	0	0	0	0
ECY	0	1	1	0	1	0	1	0	0
GUI-1	0	0	0	0	0	0	0	0	0
GUI-2	0	0	0	0	0	0	0	0	0
HUA-1	0	0	0	0	0	0	0	0	0
HUA-2	0	0	0	0	0	0	1	0	0
K35-1	0	0	0	0	0	0	0	0	0
K35-2	0	0	0	0	0	0	0	0	0
K36-1	0	0	0	0	0	0	0	1	1
K36-2	0	0	1	0	0	0	0	0	0
KM3-1	0	0	0	0	0	1	0	0	0
KM3-2	0	0	0	0	0	1	0	0	0
MON	0	0	0	0	0	0	0	0	0
NAM	0	0	0	-	0	1	0	0	0
NPF-1	1	0	0	0	0	0	0	0	0
NPF-2	0	0	0	0	0	0	0	0	0
PIR-1	0	1	0	1	0	0	0	0	1
PIR-2	0	1	0	0	0	0	0	0	1
TAG-1	0	0	0	0	-	0	0	0	0
TAG-2	0	0	0	0	0	0	1	0	0
TOR-1	0	0	0	0	0	0	0	0	0
TOR-2	0	0	1	0	0	0	0	0	0
WCS1-1	0	0	0	0	0	0	0	0	0
WCS1-2	0	1	0	0	0	0	0	0	0
WCS2-1	0	0	0	0	0	0	0	0	0
WCS2-2	0	0	0	0	0	0	0	0	0
APN-1	0	0	0	0	0	0	1	1	0
APN-2	0	0	0	0	1	0	0	0	0
APS-1	0	0	0	0	0	0	0	0	0
APS-2	0	0	0	1	0	0	0	0	0
APS-3	0	0	0	0	0	0	0	0	0
ART-1	0	0	0	0	0	0	0	0	0
ART-2	0	0	-	0	0	0	0	0	0
DAN-1	0	0	0	0	0	0	0	0	0
DAN-2	0	0	0	0	0	0	0	0	0
DAN-3	0	0	0	0	0	0	0	0	0
EKEW	0	0	0	0	0	0	0	0	0
HWN-1	0	0	0	0	0	0	0	0	0
HWN-2	0	0	0	0	0	0	0	0	0
HWR	0	0	0	0	0	0	0	0	0
HWS-1	0	0	0	0	0	0	0	1	0
HWS-2	0	0	0	0	0	0	0	0	0
KARABO	0	0	0	0	0	0	0	0	0
KEW-1	0	0	0	0	0	0	0	0	0
KEW-2	0	0	0	0	0	0	0	0	0
KEW-3	1	0	0	0	0	0	0	0	0
LAG	0	0	0	0	0	0	0	0	0
ZAP-1	0	0	0	0	0	0	0	0	0
ZAP-2	0	0	0	0	0	0	0	0	0
C1-01	0	0	0	0	0	0	0	0	0
C1-02	0	0	0	1	0	0	0	0	0
C1-03	0	0	0	0	0	0	0	0	0
C1-04	0	0	0	0	0	0	0	1	0
C1-05	0	0	0	0	1	0	0	0	0
C1-06	0	0	0	0	0	0	0	0	0
C1-07	0	0	0	0	0	0	0	0	0
C1-08	0	0	0	0	0	0	0	0	0
C1-09	0	0	0	0	0	0	0	0	0
C1-10	0	0	0	0	0	0	0	0	0
C1-11	1	0	0	0	1	0	1	0	0
C1-12	0	1	0	1	1	0	0	1	-
C1-13	0	0	0	0	0	0	0	0	0
C1-14	0	0	0	0	1	1	0	1	0
C1-15	1	1	1	1	1	1	0	1	1
C1-16	0	0	0	0	0	0	0	0	0
C1-17	0	0	0	0	0	0	0	0	1
C1-18	1	0	0	0	0	1	0	1	1
C1-19	0	1	0	1	0	0	0	0	0
C1-20	0	0	0	0	0	0	0	0	0
C1-21	0	0	0	1	0	0	0	1	1
C1-22	1	1	0	1	0	0	0	0	0
C1-23	0	0	0	0	0	0	0	1	0
C1-24	0	0	1	0	0	0	0	0	0
C1-25	0	0	0	1	0	0	0	0	0
C1-26	0	0	0	0	0	1	0	0	0
C2-24	0	1	1	0	0	0	1	1	1
C2-25	0	0	0	0	0	0	0	0	0
C2-26	1	0	1	0	0	0	0	0	0
T1-1	0	0	0	0	0	0	1	0	0
T1-2	1	1	0	0	0	1	0	0	0
T1-3	0	0	0	0	0	0	0	0	0
T1A-1	0	0	0	0	1	1	0	1	0
T1A-2	0	0	0	1	0	0	0	0	0
T2-1	0	0	0	-	0	0	-	0	0
T3-1	0	0	0	0	0	0	0	0	1
T3-2	0	0	0	0	0	0	1	1	0
T4-1	0	0	0	0	0	0	0	0	0
T4-2	1	0	0	-	-	-	0	0	0
T4-3	1	0	0	0	0	0	0	0	0
T5-1	1	1	0	0	1	0	0	0	0
T5-2	0	1	0	0	0	0	1	1	0
T5-3	0	0	1	0	0	0	0	0	0
T6-1	1	1	1	0	1	0	0	0	0
T7-1	0	0	0	1	0	0	1	0	0
T7-2	0	0	1	1	0	0	1	0	0
T8-1	0	1	0	0	0	0	0	0	0
T8-2	1	0	0	0	1	1	1	0	0
T9-1	1	1	1	0	0	0	0	0	1
T9-2	1	0	0	0	0	0	0	0	0
T9-3	0	0	0	0	1	0	0	1	0

## Sheet: Mazama americana
Station	1	2	3	4	5	6	7	8	9
CAP	0	0	0	0	0	0	0	0	0
ECY	0	0	0	1	0	0	0	0	0
GUI-1	0	0	0	0	0	0	0	0	0
GUI-2	0	0	0	1	0	0	0	0	0
HUA-1	0	0	0	0	0	0	0	0	0
HUA-2	1	0	0	0	0	0	0	0	0
K35-1	0	0	0	0	0	0	0	0	0
K35-2	0	0	1	1	0	0	0	0	0
K36-1	0	0	0	0	0	0	0	0	0
K36-2	0	0	0	1	0	0	0	0	1
KM3-1	0	0	0	0	0	1	0	0	1
KM3-2	0	0	0	0	0	0	0	0	0
MON	0	0	0	0	0	0	0	0	0
NAM	0	0	0	-	0	0	0	0	0
NPF-1	0	0	0	0	0	0	0	0	0
NPF-2	0	0	0	0	0	0	0	0	1
PIR-1	0	0	0	0	1	0	0	0	0
PIR-2	0	1	0	0	0	0	0	0	0
TAG-1	0	0	1	0	-	0	0	0	0
TAG-2	0	0	0	0	0	0	0	0	0
TOR-1	0	0	0	1	1	0	0	0	0
TOR-2	0	0	0	0	0	0	0	0	0
WCS1-1	0	0	0	0	0	0	0	1	0
WCS1-2	0	0	0	0	0	0	0	0	0
WCS2-1	0	0	0	0	0	0	0	0	1
WCS2-2	0	0	0	0	1	0	0	0	0
APN-1	0	0	1	0	0	0	0	0	0
APN-2	0	0	0	1	0	0	0	1	0
APS-1	0	0	0	0	0	0	0	0	0
APS-2	0	0	1	0	1	1	0	0	0
APS-3	1	0	0	0	0	0	0	0	0
ART-1	1	0	0	0	0	0	0	0	0
ART-2	1	0	-	0	0	1	1	0	0
DAN-1	0	0	0	0	0	0	0	0	0
DAN-2	0	0	1	0	0	0	0	0	0
DAN-3	0	1	1	0	0	0	0	1	0
EKEW	0	1	1	0	0	0	0	1	1
HWN-1	0	0	0	0	0	0	1	0	1
HWN-2	0	0	1	1	0	1	0	0	0
HWR	0	0	1	1	0	1	0	0	0
HWS-1	0	0	1	0	0	0	0	0	0
HWS-2	0	1	0	0	0	0	0	0	0
KARABO	1	0	0	0	0	0	0	0	0
KEW-1	0	0	0	0	0	0	0	0	0
KEW-2	0	0	0	0	0	0	0	0	0
KEW-3	1	0	0	0	0	0	1	0	1
LAG	0	0	0	0	0	0	0	0	0
ZAP-1	0	1	0	0	0	0	0	0	0
ZAP-2	0	0	0	0	0	0	0	0	0
C1-01	0	0	1	1	0	0	0	0	1
C1-02	0	0	0	0	0	1	0	0	0
C1-03	0	0	0	0	0	0	0	0	0
C1-04	0	0	0	0	0	0	0	0	0
C1-05	1	0	1	0	0	0	0	1	1
C1-06	1	0	0	0	1	0	0	0	0
C1-07	1	0	1	1	1	1	1	1	0
C1-08	0	0	0	0	0	0	0	0	0
C1-09	0	1	0	0	0	0	0	0	0
C1-10	0	0	0	0	0	0	0	0	1
C1-11	0	1	1	0	0	1	0	1	0
C1-12	1	0	1	1	1	1	1	0	-
C1-13	1	0	1	1	1	0	1	1	1
C1-14	0	1	0	0	0	0	0	0	0
C1-15	1	0	1	1	0	0	1	0	1
C1-16	0	0	0	0	0	0	0	0	0
C1-17	1	1	0	1	1	1	1	1	1
C1-18	1	0	0	0	0	0	0	0	0
C1-19	0	0	1	0	1	0	1	0	1
C1-20	0	1	0	0	0	0	1	0	0
C1-21	0	1	0	1	1	0	0	0	0
C1-22	1	0	0	0	0	0	1	0	1
C1-23	1	0	0	0	0	1	0	1	0
C1-24	0	0	0	0	0	0	0	0	0
C1-25	0	0	0	0	0	0	0	1	1
C1-26	0	1	0	0	1	0	0	1	0
C2-24	1	1	0	0	1	1	0	0	0
C2-25	0	0	0	0	1	1	1	0	1
C2-26	1	0	0	1	0	0	0	0	0
T1-1	0	1	0	0	0	0	0	0	0
T1-2	1	0	1	1	1	1	0	0	1
T1-3	1	0	0	1	0	0	0	0	0
T1A-1	1	1	0	0	0	0	0	1	1
T1A-2	0	1	0	0	0	0	0	0	0
T2-1	1	0	0	-	0	0	-	0	1
T3-1	0	1	1	1	0	0	0	0	0
T3-2	1	0	0	0	0	0	0	0	1
T4-1	0	0	0	0	0	0	0	0	0
T4-2	0	0	0	-	-	-	0	0	0
T4-3	0	0	1	0	1	0	0	1	0
T5-1	0	0	1	1	1	1	0	0	0
T5-2	1	1	0	0	0	0	1	1	0
T5-3	1	1	1	0	0	0	0	0	0
T6-1	0	1	0	0	0	1	0	0	0
T7-1	0	0	1	0	1	0	0	1	0
T7-2	0	0	0	0	0	0	0	0	0
T8-1	0	0	0	1	0	0	0	1	0
T8-2	1	0	0	1	0	1	1	0	0
T9-1	0	0	0	0	0	0	1	0	0
T9-2	0	0	0	1	1	1	1	0	0
T9-3	0	1	1	1	0	1	0	1	1

## Sheet: Mazama nemorivaga
Station	1	2	3	4	5	6	7	8	9
CAP	0	0	0	0	0	0	0	0	0
ECY	0	0	0	0	0	0	0	0	0
GUI-1	0	0	0	0	0	0	0	0	0
GUI-2	0	0	0	0	0	0	0	0	0
HUA-1	0	0	0	0	0	0	0	0	0
HUA-2	0	0	0	0	0	0	0	0	0
K35-1	0	0	0	0	0	0	0	0	0
K35-2	0	0	0	0	0	0	0	0	0
K36-1	0	0	0	0	0	0	0	0	0
K36-2	0	0	0	0	0	0	0	0	0
KM3-1	0	0	0	0	0	0	0	0	0
KM3-2	0	0	0	0	1	0	0	0	0
MON	0	0	0	0	0	0	0	0	0
NAM	0	0	0	-	0	0	0	0	1
NPF-1	0	0	0	0	0	1	1	0	0
NPF-2	0	0	1	0	0	0	0	1	0
PIR-1	0	0	0	0	1	0	0	0	0
PIR-2	0	0	0	0	1	0	0	1	1
TAG-1	0	0	0	0	-	0	0	0	0
TAG-2	0	0	0	0	0	0	0	0	0
TOR-1	0	0	0	0	0	0	0	0	0
TOR-2	0	0	0	0	0	0	0	0	0
WCS1-1	0	0	0	0	0	0	0	0	0
WCS1-2	0	0	0	0	0	0	1	1	0
WCS2-1	0	0	0	0	0	0	0	0	0
WCS2-2	0	0	0	0	0	0	0	0	0
APN-1	0	0	0	0	0	0	0	0	0
APN-2	0	0	0	0	0	0	0	0	0
APS-1	0	0	0	0	0	0	0	0	0
APS-2	0	0	0	0	0	0	0	0	0
APS-3	0	0	0	0	0	0	0	0	0
ART-1	0	0	0	0	0	0	0	0	0
ART-2	0	0	-	0	0	0	0	0	0
DAN-1	0	0	0	0	0	0	0	0	0
DAN-2	0	0	0	0	0	0	0	0	0
DAN-3	0	0	0	0	0	0	0	0	0
EKEW	0	0	0	0	0	0	0	0	0
HWN-1	0	0	0	0	0	0	0	0	0
HWN-2	0	0	0	0	0	0	0	0	0
HWR	0	0	0	0	0	0	0	0	0
HWS-1	0	0	0	0	0	0	0	0	0
HWS-2	0	0	0	0	0	0	0	0	0
KARABO	0	0	0	0	0	0	0	0	0
KEW-1	0	0	0	0	0	0	0	0	0
KEW-2	0	0	0	0	0	0	0	0	0
KEW-3	0	0	0	0	0	0	0	0	0
LAG	0	0	0	0	0	0	0	0	0
ZAP-1	0	0	0	0	0	0	0	0	0
ZAP-2	0	0	0	0	0	0	0	0	0
C1-01	0	0	0	0	0	0	0	0	1
C1-02	0	0	0	0	0	0	0	0	0
C1-03	0	0	0	0	0	0	0	0	0
C1-04	0	0	0	0	0	0	0	0	0
C1-05	0	0	1	0	0	0	0	0	0
C1-06	0	0	0	0	0	0	0	0	0
C1-07	0	0	0	0	0	0	1	0	0
C1-08	0	0	0	0	0	0	0	0	0
C1-09	0	0	0	0	0	0	0	0	0
C1-10	0	0	0	0	0	0	0	0	0
C1-11	0	0	0	0	0	0	0	1	0
C1-12	0	0	0	0	0	0	0	0	-
C1-13	0	0	0	0	0	0	0	0	1
C1-14	0	0	0	0	0	0	0	0	0
C1-15	1	0	1	0	0	0	0	0	1
C1-16	0	0	0	0	0	0	0	0	0
C1-17	1	0	0	0	1	0	1	1	1
C1-18	0	0	0	0	0	0	0	0	0
C1-19	0	0	0	0	0	0	0	0	0
C1-20	0	0	0	0	0	0	0	0	0
C1-21	0	0	0	0	0	0	0	0	0
C1-22	0	0	0	0	0	0	0	0	0
C1-23	1	0	0	0	0	0	0	1	0
C1-24	0	0	0	0	0	0	0	0	0
C1-25	0	0	0	0	0	0	0	0	0
C1-26	0	0	0	0	0	0	0	0	0
C2-24	0	0	0	0	0	0	0	0	0
C2-25	0	0	0	0	0	0	0	0	0
C2-26	0	0	0	0	0	0	0	0	0
T1-1	0	0	0	0	0	0	0	1	0
T1-2	0	0	0	0	1	0	0	0	0
T1-3	1	1	1	0	0	1	0	0	1
T1A-1	0	0	0	0	0	0	0	0	0
T1A-2	0	0	0	0	0	0	0	0	0
T2-1	0	0	0	-	0	0	-	0	0
T3-1	0	0	1	0	0	0	0	0	0
T3-2	0	0	0	0	0	0	0	0	1
T4-1	0	0	0	0	0	0	0	0	0
T4-2	0	1	0	-	-	-	0	0	0
T4-3	1	1	1	0	0	0	1	0	0
T5-1	0	0	0	0	0	0	0	0	0
T5-2	0	0	0	0	0	0	1	0	0
T5-3	0	0	0	0	0	0	0	0	0
T6-1	0	0	0	0	0	0	0	0	0
T7-1	0	0	0	0	1	0	0	0	0
T7-2	0	0	0	0	0	0	0	0	0
T8-1	0	0	0	0	0	0	0	0	0
T8-2	0	0	0	0	0	0	0	0	0
T9-1	0	0	0	0	0	0	0	0	0
T9-2	0	0	0	1	0	0	0	0	0
T9-3	0	1	1	1	0	0	0	0	0

## Sheet: Cuniculus paca
Estacion	1	2	3	4	5	6	7	8	9
CAP	0	0	0	0	0	0	0	0	0
ECY	0	0	0	0	0	0	0	0	0
GUI-1	0	0	0	0	0	0	0	1	0
GUI-2	0	0	1	0	0	0	0	0	0
HUA-1	0	0	0	0	0	0	0	0	0
HUA-2	0	0	0	0	0	0	0	0	0
K35-1	0	0	0	1	0	0	0	0	0
K35-2	0	0	1	1	1	0	0	0	0
K36-1	0	0	0	0	0	0	0	0	0
K36-2	0	0	0	0	0	0	0	0	0
KM3-1	0	0	0	0	0	0	0	0	0
KM3-2	0	0	0	0	0	0	0	0	0
MON	0	0	0	0	0	0	0	0	0
NAM	0	0	0	-	0	0	0	0	0
NPF-1	0	1	0	0	0	0	0	0	0
NPF-2	0	0	0	0	1	0	0	0	0
PIR-1	0	0	0	0	0	0	0	0	0
PIR-2	0	0	0	0	0	0	0	1	1
TAG-1	0	0	0	0	-	0	0	0	0
TAG-2	0	0	0	0	0	0	0	0	0
TOR-1	1	0	0	1	0	1	0	0	0
TOR-2	1	0	0	0	0	0	0	0	1
WCS1-1	0	0	0	0	0	0	0	0	0
WCS1-2	0	0	0	0	0	0	0	0	0
WCS2-1	1	1	0	0	0	1	0	1	1
WCS2-2	0	0	0	0	0	0	1	0	0
APN-1	0	0	0	0	0	0	0	0	0
APN-2	0	0	0	0	0	0	0	0	0
APS-1	0	0	0	0	0	0	0	0	0
APS-2	1	0	0	0	0	0	0	0	0
APS-3	1	1	0	0	0	1	0	1	0
ART-1	0	0	0	0	0	0	0	0	0
ART-2	0	0	-	0	0	0	0	0	0
DAN-1	0	0	0	0	0	0	0	0	0
DAN-2	0	1	0	0	0	0	1	1	0
DAN-3	0	1	0	0	0	0	0	0	0
EKEW	0	0	0	0	0	0	0	0	0
HWN-1	0	0	0	0	0	0	0	0	0
HWN-2	1	0	0	0	1	0	0	1	0
HWR	0	1	0	0	0	1	0	0	0
HWS-1	0	0	0	0	0	0	0	0	0
HWS-2	0	0	0	0	0	0	0	0	0
KARABO	0	0	0	0	0	0	0	0	0
KEW-1	0	0	0	0	0	0	0	0	0
KEW-2	1	0	0	0	0	0	0	0	0
KEW-3	1	0	0	0	0	0	1	1	0
LAG	0	0	0	0	1	0	0	0	0
ZAP-1	0	0	0	0	0	0	0	0	0
ZAP-2	0	0	0	0	0	0	0	0	0
C1-01	0	0	0	0	0	0	0	0	0
C1-02	0	0	0	0	0	0	0	0	0
C1-03	0	0	0	0	0	0	0	0	0
C1-04	0	0	0	0	0	0	0	0	0
C1-05	0	0	0	0	0	0	0	0	0
C1-06	1	0	0	0	0	0	1	0	0
C1-07	0	0	0	0	0	0	0	0	0
C1-08	0	0	0	0	0	0	0	0	0
C1-09	0	0	0	0	0	0	0	0	0
C1-10	1	1	0	0	0	0	0	0	1
C1-11	0	0	0	0	0	0	0	1	0
C1-12	0	0	0	0	0	0	0	0	-
C1-13	0	0	0	0	0	0	1	1	0
C1-14	0	0	0	0	0	0	0	0	0
C1-15	0	1	0	0	0	0	0	0	0
C1-16	0	0	0	0	1	0	0	1	0
C1-17	0	0	1	0	0	0	0	0	0
C1-18	1	0	0	0	0	0	0	0	0
C1-19	0	0	0	0	0	0	0	0	0
C1-20	0	0	1	0	0	0	0	0	0
C1-21	0	0	0	0	1	0	0	0	0
C1-22	1	0	1	1	1	0	1	0	0
C1-23	0	0	0	0	0	0	0	0	0
C1-24	0	0	0	0	0	0	0	0	0
C1-25	0	0	0	0	0	0	0	0	0
C1-26	0	0	0	0	0	0	0	0	0
C2-24	1	0	0	0	0	0	0	0	1
C2-25	0	0	0	0	0	0	1	0	1
C2-26	0	0	0	0	0	0	1	0	0
T1-1	0	0	0	0	0	0	1	0	0
T1-2	0	0	0	0	0	0	0	0	0
T1-3	1	0	0	1	1	0	0	0	0
T1A-1	0	0	0	0	0	0	0	0	1
T1A-2	0	1	0	0	0	0	0	0	0
T2-1	0	0	0	-	0	1	-	0	0
T3-1	1	0	0	0	0	0	0	0	0
T3-2	1	0	0	0	0	0	0	0	0
T4-1	0	0	0	0	0	0	0	0	0
T4-2	1	0	0	-	-	-	0	0	0
T4-3	0	1	0	0	0	0	0	0	0
T5-1	0	0	0	0	0	0	0	0	0
T5-2	1	0	0	0	0	1	0	1	1
T5-3	0	1	0	1	0	0	0	0	0
T6-1	1	1	0	0	0	0	0	1	1
T7-1	0	0	0	0	0	1	0	0	0
T7-2	0	0	0	0	0	0	0	0	0
T8-1	0	0	0	0	0	0	0	0	0
T8-2	0	1	0	1	0	0	0	0	0
T9-1	1	0	0	1	0	0	0	0	0
T9-2	0	0	1	0	1	0	0	1	1
T9-3	0	0	0	0	0	0	0	0	0

## Sheet: Dasyprocta fuliginosa
Station	1	2	3	4	5	6	7	8	9
CAP	1	1	1	1	1	0	0	1	1
ECY	0	0	0	0	0	0	1	1	0
GUI-1	1	0	0	1	1	1	0	1	0
GUI-2	0	0	1	1	0	0	0	1	1
HUA-1	0	0	0	0	1	0	0	0	0
HUA-2	0	0	0	0	0	0	0	0	0
K35-1	0	0	0	0	0	1	0	0	0
K35-2	0	0	0	1	1	1	1	1	1
K36-1	0	0	0	0	0	0	0	0	0
K36-2	0	0	1	0	0	0	0	0	0
KM3-1	0	0	1	1	0	0	0	0	0
KM3-2	0	0	0	0	0	0	0	0	0
MON	0	0	0	1	0	0	0	0	0
NAM	0	0	1	-	0	1	0	0	0
NPF-1	0	0	0	0	0	0	0	1	1
NPF-2	0	0	0	0	1	1	1	1	1
PIR-1	0	0	0	0	0	0	0	0	0
PIR-2	0	0	0	0	0	0	0	0	1
TAG-1	0	0	0	0	-	0	0	0	0
TAG-2	0	0	0	0	0	0	1	0	0
TOR-1	0	1	0	0	0	0	0	0	1
TOR-2	1	0	0	0	0	0	0	0	0
WCS1-1	0	0	0	0	0	0	0	0	0
WCS1-2	0	0	0	0	0	0	1	1	0
WCS2-1	0	0	0	0	0	0	0	0	0
WCS2-2	0	1	1	0	0	0	1	0	1
APN-1	0	0	0	0	0	0	0	0	0
APN-2	0	0	0	0	1	0	1	0	0
APS-1	0	0	1	0	0	0	0	0	0
APS-2	0	0	0	0	0	0	0	1	0
APS-3	1	1	1	1	1	1	1	1	0
ART-1	0	0	0	0	0	0	0	0	0
ART-2	1	0	-	0	1	0	1	0	0
DAN-1	0	0	0	0	0	0	1	1	0
DAN-2	0	0	0	0	0	0	0	1	1
DAN-3	1	0	0	0	0	0	0	0	0
EKEW	1	1	0	1	1	0	1	1	1
HWN-1	1	1	0	0	0	0	0	0	0
HWN-2	0	1	0	0	0	0	0	0	0
HWR	1	0	1	1	0	1	0	0	1
HWS-1	0	0	0	0	0	0	0	1	0
HWS-2	0	1	1	0	0	1	0	1	0
KARABO	1	0	1	1	0	0	1	1	0
KEW-1	0	0	0	0	0	0	0	0	0
KEW-2	0	0	0	0	0	0	0	0	0
KEW-3	1	0	0	1	1	1	0	1	1
LAG	0	0	1	1	0	0	0	0	0
ZAP-1	1	1	0	1	1	0	1	0	0
ZAP-2	1	1	1	0	1	1	1	1	1
C1-01	0	1	0	0	0	0	0	0	0
C1-02	0	0	1	0	0	0	0	0	0
C1-03	0	1	1	0	1	1	1	0	0
C1-04	0	0	0	0	0	0	0	0	0
C1-05	0	1	0	0	0	0	0	0	0
C1-06	1	0	1	0	0	0	0	0	1
C1-07	0	1	0	1	1	0	0	0	1
C1-08	1	0	0	0	1	0	0	0	1
C1-09	0	1	1	0	1	0	1	0	0
C1-10	0	1	0	0	0	0	0	0	0
C1-11	1	1	1	1	1	1	0	1	0
C1-12	1	1	0	1	0	0	1	0	-
C1-13	1	1	0	1	1	0	1	0	0
C1-14	0	1	0	0	0	1	1	1	1
C1-15	1	1	1	1	1	0	0	0	0
C1-16	0	0	1	0	0	1	0	0	0
C1-17	0	1	1	0	0	0	0	0	1
C1-18	0	0	0	0	0	0	0	0	0
C1-19	1	1	0	1	0	1	0	0	0
C1-20	0	0	0	0	0	0	0	0	0
C1-21	1	1	1	0	1	1	1	1	1
C1-22	1	1	1	1	1	0	0	0	1
C1-23	1	1	1	1	1	1	1	1	1
C1-24	0	0	0	1	0	0	0	1	0
C1-25	0	0	0	0	0	0	0	0	0
C1-26	1	0	0	0	1	0	0	0	0
C2-24	0	0	1	0	0	0	1	1	0
C2-25	0	0	0	0	0	0	1	0	0
C2-26	1	0	1	0	0	1	0	1	0
T1-1	0	0	0	0	0	0	0	0	0
T1-2	0	0	0	0	1	1	0	0	0
T1-3	0	0	0	0	1	0	0	0	1
T1A-1	0	0	0	0	0	0	0	0	0
T1A-2	0	0	0	0	0	0	0	0	0
T2-1	0	1	1	-	1	0	-	1	1
T3-1	1	1	1	0	0	0	0	0	0
T3-2	0	1	0	1	1	0	1	1	1
T4-1	0	0	0	0	0	0	0	1	0
T4-2	0	0	0	-	-	-	0	0	0
T4-3	0	1	0	0	1	1	0	1	1
T5-1	0	0	1	0	0	1	0	0	0
T5-2	0	1	1	0	1	0	1	0	1
T5-3	1	0	0	0	0	0	0	1	1
T6-1	0	0	0	0	0	0	0	0	0
T7-1	0	1	1	0	1	1	0	1	1
T7-2	0	0	0	0	0	0	0	0	1
T8-1	1	0	0	0	0	0	0	0	0
T8-2	1	0	0	0	1	1	0	0	0
T9-1	0	0	0	0	0	0	0	0	0
T9-2	0	0	0	0	0	1	0	0	1
T9-3	0	1	1	1	1	0	0	1	0

## Sheet: Dasypus spp
Station	1	2	3	4	5	6	7	8	9
CAP	0	0	0	0	0	0	0	0	0
ECY	0	1	0	0	0	0	0	0	0
GUI-1	0	0	0	0	0	0	0	1	0
GUI-2	0	0	1	0	0	0	0	0	0
HUA-1	0	0	0	1	1	0	1	1	0
HUA-2	1	0	0	0	0	0	0	1	0
K35-1	0	0	1	1	0	0	1	0	0
K35-2	0	0	0	1	0	0	0	0	1
K36-1	0	1	1	1	0	0	0	0	1
K36-2	0	0	0	1	1	1	1	0	1
KM3-1	0	0	0	0	0	0	0	0	0
KM3-2	0	0	0	0	0	0	0	0	0
MON	0	0	0	0	0	0	0	0	0
NAM	0	0	0	-	0	0	0	0	0
NPF-1	0	0	0	0	0	0	0	0	0
NPF-2	1	0	0	0	0	0	0	0	0
PIR-1	0	0	1	0	1	1	0	1	0
PIR-2	0	0	0	0	0	0	0	0	0
TAG-1	0	1	0	0	-	0	0	0	0
TAG-2	0	0	0	0	0	0	0	0	0
TOR-1	0	0	0	0	0	0	0	0	0
TOR-2	0	0	0	0	0	0	0	0	0
WCS1-1	0	0	0	0	0	0	0	1	0
WCS1-2	0	0	0	0	0	0	0	0	0
WCS2-1	0	0	0	0	0	0	0	0	0
WCS2-2	1	1	1	0	0	1	0	1	0
APN-1	0	0	0	0	0	0	0	0	0
APN-2	0	0	0	0	0	0	0	0	0
APS-1	0	0	0	0	0	0	0	0	0
APS-2	0	0	0	0	0	0	0	0	0
APS-3	0	0	0	1	0	0	0	0	0
ART-1	0	0	0	0	0	0	0	0	0
ART-2	0	0	-	0	0	0	0	0	0
DAN-1	0	0	0	0	0	0	0	0	0
DAN-2	0	0	0	0	0	0	0	0	0
DAN-3	0	0	0	0	0	0	0	0	0
EKEW	0	0	0	1	0	0	1	0	0
HWN-1	0	0	0	0	0	1	0	0	0
HWN-2	0	0	0	0	0	0	0	1	0
HWR	0	0	0	0	0	0	0	0	0
HWS-1	1	0	0	1	1	0	0	1	0
HWS-2	0	0	0	0	0	0	0	0	1
KARABO	0	0	0	0	0	0	0	0	0
KEW-1	0	0	0	0	0	0	0	0	0
KEW-2	0	1	0	0	0	0	0	0	0
KEW-3	0	1	0	0	0	0	0	0	0
LAG	0	0	0	0	0	0	0	0	0
ZAP-1	0	1	0	0	0	0	0	1	0
ZAP-2	1	0	0	1	1	0	0	0	0
C1-01	0	0	0	0	0	1	0	0	0
C1-02	0	0	0	0	0	0	0	0	0
C1-03	0	0	0	0	0	0	0	0	0
C1-04	0	0	0	0	0	0	0	0	0
C1-05	0	0	0	0	0	0	0	0	1
C1-06	0	1	1	1	1	0	0	0	1
C1-07	0	0	1	0	1	0	0	0	0
C1-08	0	0	0	0	0	0	0	0	0
C1-09	1	1	0	0	0	0	1	0	0
C1-10	0	1	0	0	0	0	0	0	0
C1-11	0	0	0	0	0	0	0	0	0
C1-12	1	0	0	0	0	0	0	0	-
C1-13	0	0	1	0	0	0	0	0	0
C1-14	0	0	0	0	0	0	0	0	0
C1-15	0	0	0	0	1	0	0	1	0
C1-16	0	0	0	0	0	0	0	0	0
C1-17	0	0	0	0	0	0	0	0	0
C1-18	0	0	0	0	0	0	0	0	0
C1-19	0	0	0	0	0	0	0	0	0
C1-20	0	0	0	0	0	0	0	0	0
C1-21	0	0	1	0	0	0	0	0	1
C1-22	0	1	0	0	1	0	0	0	0
C1-23	0	1	0	0	0	0	0	0	0
C1-24	0	0	0	0	0	0	0	0	0
C1-25	0	0	0	0	0	0	0	0	0
C1-26	0	1	0	0	0	0	0	0	0
C2-24	1	0	1	0	0	0	0	0	1
C2-25	0	0	0	0	0	0	0	0	0
C2-26	0	0	0	1	0	0	0	0	0
T1-1	0	0	1	1	0	0	0	0	0
T1-2	1	0	0	0	0	0	0	0	0
T1-3	0	1	0	0	0	0	0	0	0
T1A-1	0	0	1	0	0	0	0	0	1
T1A-2	0	0	0	0	0	0	0	1	0
T2-1	0	0	0	-	0	1	-	0	1
T3-1	0	0	0	0	0	1	1	1	1
T3-2	0	0	0	0	0	0	0	0	0
T4-1	0	0	0	0	0	0	0	0	0
T4-2	0	0	0	-	-	-	0	0	0
T4-3	0	0	1	0	0	0	0	0	1
T5-1	0	0	0	0	0	0	0	0	0
T5-2	1	0	1	0	1	0	1	1	1
T5-3	1	1	0	0	0	0	0	1	1
T6-1	0	0	1	0	0	0	0	0	0
T7-1	1	1	1	0	0	0	1	0	0
T7-2	1	0	0	0	0	0	0	0	0
T8-1	1	0	0	1	0	0	1	1	1
T8-2	1	0	0	0	0	0	0	0	0
T9-1	0	0	0	0	0	0	0	0	0
T9-2	0	0	0	0	0	0	0	0	1
T9-3	0	0	1	0	0	0	0	0	0

## Sheet: Covariates
Site	Station	Dist_btw_cameras_m	Valley	Access_km	Settlement_km
Maxus Road	CAP	7.4	1	0.147517	4.92996
Maxus Road	ECY	6.2	1	0.209411	2.70088
Maxus Road	GUI-1	6.8	1	0.0204909	0.918261
Maxus Road	GUI-2	6.4	1	0.164785	3.49731
Maxus Road	HUA-1	7.5	0	1.07904	5.11334
Maxus Road	HUA-2	7	0	2.78134	6.54905
Maxus Road	K35-1	6.8	0	0.531664	1.1177
Maxus Road	K35-2	7.7	1	1.00405	2.98757
Maxus Road	K36-1	7.9	0	1.90304	2.37209
Maxus Road	K36-2	6.2	1	1.7904	4.88072
Maxus Road	KM3-1	6.4	1	0.373118	5.67329
Maxus Road	KM3-2	6.6	0	2.25528	5.98229
Maxus Road	MON	6.7	0	1.06365	5.60934
Maxus Road	NAM	7.5	1	0.569434	1.25252
Maxus Road	NPF-1	7.2	1	0.405606	3.63831
Maxus Road	NPF-2	6.3	1	0.836679	3.92583
Maxus Road	PIR-1	6.5	0	1.25026	1.56685
Maxus Road	PIR-2	7	1	1.18766	4.16898
Maxus Road	TAG-1	8.2	0	0.761133	1.22257
Maxus Road	TAG-2	6	1	2.99549	3.7733
Maxus Road	TOR-1	7.2	1	1.398	2.26984
Maxus Road	TOR-2	6.6	1	0.326435	4.32015
Maxus Road	WCS1-1	6.7	1	1.28951	3.8067
Maxus Road	WCS1-2	7.3	1	1.52923	4.8711
Maxus Road	WCS2-1	6.3	1	0.926854	2.67061
Maxus Road	WCS2-2	6.2	1	1.37817	2.86314
Keweriono	APN-1	6.9	0	1.94284	2.36017
Keweriono	APN-2	8.8	0	4.05451	4.62469
Keweriono	APS-1	6.8	0	0.255251	0.233628
Keweriono	APS-2	8.9	0	2.14798	2.40675
Keweriono	APS-3	8	1	3.299	3.60062
Keweriono	ART-1	8.8	1	1.51136	3.83492
Keweriono	ART-2	6.4	0	3.61035	5.29129
Keweriono	DAN-1	8.4	0	0.12123	2.91082
Keweriono	DAN-2	8.5	1	2.2411	3.80492
Keweriono	DAN-3	8.75	0	4.29752	5.32841
Keweriono	EKEW	6.95	1	0.614534	1.12508
Keweriono	HWN-1	9	0	1.5758	2.3885
Keweriono	HWN-2	7.3	0	3.78571	4.36289
Keweriono	HWR	8.6	1	0.0305691	0.355135
Keweriono	HWS-1	7	0	1.98452	2.16234
Keweriono	HWS-2	6.4	1	4.81618	5.00082
Keweriono	KARABO	8.7	0	0.251944	1.89765
Keweriono	KEW-1	6.9	0	0.675534	0.980287
Keweriono	KEW-2	7.08	0	2.89993	3.2079
Keweriono	KEW-3	7.5	0	5.03754	2.79654
Keweriono	LAG	8.2	1	0.14856	2.5223
Keweriono	ZAP-1	8.5	1	1.8634	2.00487
Keweriono	ZAP-2	6.1	0	4.53188	4.9588
Lorocachi	C1-01	8.9	1	2.18597	3.52975
Lorocachi	C1-02	10	0	1.03263	2.86728
Lorocachi	C1-03	9	0	1.1637	5.83622
Lorocachi	C1-04	10.18	0	2.5403	5.78234
Lorocachi	C1-05	7.5	0	1.08525	5.24869
Lorocachi	C1-06	8.8	0	2.43984	9.57012
Lorocachi	C1-07	11	1	3.77414	8.58077
Lorocachi	C1-08	9.8	0	4.30245	8.02915
Lorocachi	C1-09	8.5	0	3.45271	7.45393
Lorocachi	C1-10	10	0	2.60213	8.28965
Lorocachi	C1-11	8.5	1	4.82935	9.34208
Lorocachi	C1-12	9.5	0	4.69663	10.3402
Lorocachi	C1-13	8.9	0	6.1882	12.5323
Lorocachi	C1-14	7.7	0	6.66179	10.5575
Lorocachi	C1-15	10.9	1	8.42079	14.1375
Lorocachi	C1-16	9.6	1	8.45055	12.7722
Lorocachi	C1-17	7.8	0	7.46274	12.271
Lorocachi	C1-18	10.2	1	10.3708	14.8627
Lorocachi	C1-19	7.4	0	9.3835	14.1693
Lorocachi	C1-20	9.4	0	9.86698	16.9279
Lorocachi	C1-21	7.4	0	11.5008	16.4686
Lorocachi	C1-22	7.35	0	9.34723	15.3998
Lorocachi	C1-23	9.4	0	11.1485	18.8131
Lorocachi	C1-24	8.4	0	12.3673	17.1849
Lorocachi	C1-25	8.46	0	13.6069	19.414
Lorocachi	C1-26	8.25	1	15.1289	21.5775
Tiputini	C2-24	8.6	0	0.704	13.736
Tiputini	C2-25	8.1	0	0.017	9.697
Tiputini	C2-26	8.5	1	0.115	16.859
Tiputini	T1-1	9.6	1	0.592	15.913
Tiputini	T1-2	9.75	1	2.421	17.963
Tiputini	T1-3	9.9	1	4.48	20.137
Tiputini	T1A-1	9.6	0	0.986	17.879
Tiputini	T1A-2	9.5	0	0.939	18.678
Tiputini	T2-1	8.6	0	2.103	16.491
Tiputini	T3-1	9.1	0	0.714	14.929
Tiputini	T3-2	9	0	3.294	15.423
Tiputini	T4-1	9.1	1	0.106	15.016
Tiputini	T4-2	8.6	0	2.415	17.484
Tiputini	T4-3	9.1	1	4.559	19.464
Tiputini	T5-1	9	1	0.714	13.818
Tiputini	T5-2	9.1	1	1.443	12.589
Tiputini	T5-3	8.2	1	2.539	11.189
Tiputini	T6-1	9.2	1	0.042	12.415
Tiputini	T7-1	10.4	1	1.477	12.284
Tiputini	T7-2	7.9	0	2.48	13.208
Tiputini	T8-1	7.2	1	0.19	12.123
Tiputini	T8-2	8.6	1	2.065	9.938
Tiputini	T9-1	7.4	1	0.434	14.531
Tiputini	T9-2	8.6	1	2.645	16.378
Tiputini	T9-3	7.4	0	5.062	18.453
